# Supplementary material for: Safety and Immunogenicity of Respiratory Syncytial Virus Prefusion Maternal Vaccine Coadministered With Diphtheria-Tetanus-Pertussis Vaccine: A Phase 2 Study
Source: J Infect Dis. 2023 Dec 22;230(2):e353–62. doi: 10.1093/infdis/jiad560 (PMC11326842; doi:10.1093/infdis/jiad560)
Supplement: jiad560_Supplementary_Data [file jiad560_supplementary_data.zip]

Archive with 10 entries (10 files):
- RSV_MAT011_final draft_14Nov23_Supplement resub Clean.docx
- Supplementary_Figure_1.eps
- Supplementary_Figure_2.eps
- Supplementary_Table_1.docx
- Supplementary_Table_2.docx
- Supplementary_Table_3.docx
- Supplementary_Table_4.docx
- Supplementary_Table_5.docx
- Supplementary_Table_6.docx
- Supplementary_Table_7.docx
